# Supplementary material for: Urinary Metabolites Altered during the Third Trimester in Pregnancies Complicated by Gestational Diabetes Mellitus: Relationship with Potential Upcoming Metabolic Disorders
Source: Int J Mol Sci. 2019 Mar 8;20(5):1186. doi: 10.3390/ijms20051186 (PMC6429483; doi:10.3390/ijms20051186)
Supplement: Supplementary file 1 [file ijms-20-01186-s001.zip]

Archive with 4 entries (3 files):
- Supplementary Finals Figures/
- Supplementary Finals Figures/SUPPLEMENTARY FIGURE 1_001.tif
- Supplementary Finals Figures/~$pplementary Table S1 ijms.docx
- Supplementary Finals Figures/Supplementary Table S1 ijms.docx
